# Supplementary material for: Metabolic syndrome in rural Peruvian adults living at high altitudes using different cookstoves
Source: PLoS One. 2022 Feb 8;17(2):e0263415. doi: 10.1371/journal.pone.0263415 (PMC8824363; doi:10.1371/journal.pone.0263415)
Supplement: S1 Data — (XLS) [file pone.0263415.s004.xls]

## Sheet: Sheet1
Physical examination perform at home	Sex	Age	weight	height	waist circunference	hip circunference	systolic bp	diastolic bp	sytolic bp_2	diastlic bp_2	Glucose	triglycerides	HDL_cholesterol	LDL	Components of MetS	Metabolic Syndrome	Smoker at home	Frequency of alcohol consumption	clay Wall	Tile Roof	Houeholds with Latrine	Unstasfied basic need_1 (household characteristics)	Unsatisfied basic needs 2 (housing overcrowding)	Unsatisfied basic need_3 Sanitaion	Unstatisfied Basic need 4_ Kids that do not attend school	Unstatisfied basic need_5 Household with economic dependency	Fat	Carbohidrates	Vegetable Protein	Fruit	Animal Protein	Dairy	Vegetables	Diet Diversity Score
1	Women	22	42	1.52	77	89	102	69			76	68	42	95	1	0			0	1	1	1	1	0	0	0	3	4	1	1	0	2	3	6
1	Men	23	70.5	1.69	90.1	97.7	118	81			79	139	25	75	2	0			0	1	1	1	1	0	0	0	0	2	0	1	1	0	0	3
1	Women	31	59.6	1.453	87.4	91.5	102	63			78	90	39	94	2	0			0	1	0	1	0	1	0		2	6	1	2	0	0	4	5
1	Women	26	51.1	1.421	79	89	117	70			83	172	28	103	2	0			0	1	0	1	0	1	0	0	1	1	0	1	2	1	1	6
0	Women	19	44	1.489	78.6	85.7	97	67			80	65	32	79	1	0	No	Once a year (in parties)	0	1	0	1	0	0	0	0	2	4	2	1	0	1	3	6
0	Men	25	58	1.565	82.5	89.4	99	58			95	58	44	62	1	0	No	Once a year (in parties)	0	1	0	1	0	0	0	0	2	6	2	2	0	1	3	6
0	Women	23	55	1.489	95	93.1	90	63			77	54	36	87	2	0	No	Once a year (in parties)	0	1	0	1	1	0	0	0	2	7	1	1	0	0	2	5
0	Men	26	52	1.535	74.4	80.1	109	60			77	56	49	49	0	0	No	Once a year (in parties)	0	1	0	1	1	0	0	0	0	4	1	0	0	0	0	2
0	Women	28	54.7	1.52	80.5	88	118	72			79	109	37	89	2	0	No	Once a year (in parties)	0	1	0	1	0	0	0	0	2	6	1	3	1	1	6	7
0	Men	33	61.3	1.6	78.8	90	126	81			69	140	28	112	1	0	No	Once a year (in parties)	0	1	0	1	0	0	0	0	1	7	1	3	1	1	6	7
0	Men	37	77.4	1.657	95.9	101	85	63			86	254	38	103	3	1	No	NA	0	0	0	0	0	0	0	0	0	6	0	0	2	0	1	3
1	Women	31	62.5	1.539	96.2	90.6	105	82			78	49	36		2	0	No	NA	0	0	0	0	0	0	0	0	3	6	0	3	0	2	3	5
1	Women	28	52.5	1.492	85.5	92.6	107	82			79	76	43	107	2	0	No	NA	0	1	0	1	1	0	0	0	0	7	0	1	0	1	2	4
1	Men	28	69	1.73	83.2	91.4	134	72	144	84	69	142	36	80	2	0	No	NA	0	1	0	1	1	0	0	0	1	7	0	0	1	0	1	4
1	Women	39	59.7	1.499	89	97.5	107	66			87	73	31	81	2	0	No	NA	0	1	0	1	0	0	0	0	0	8	0	1	1	0	4	4
1	Women	25	49.4	1.46	74	88	109	90			72	113	42	68	1	0	No	NA	0	1	0	1	0	0	0	0	2	8	0	2	1	0	5	5
1	Men	29	57.5	1.54	78.7	86.7	131	81	137	86	82	174	45	114	2	0	No	NA	0	1	0	1	0	0	0	0	0	5	0	0	0	0	0	1
1	Women	23	71.6	1.555	90	102	115	66			102	52	33		3	1	No	NA	0	1	0	1	1	0	0	0	0	5	2	0	0	0	6	3
1	Men	28	83.5	1.69	91	103	127	69			86	96	31	104	2	0	No	NA	0	1	0	1	1	0	0	0	0	6	1	1	0	0	5	4
1	Women	37	53	1.415	85.4	98.5	102	66			76	97	47	111	2	0	No	NA	0	1	0	1	1	0	0	0	1	7	1	0	1	0	1	5
1	Men	49	67	1.61	85.5	94.2	148	94	150	106	82	140	35	140	2	0	No	NA	0	1	0	1	1	0	0	0	1	7	1	1	1	1	1	7
1	Women	41	50.2	1.456	72.5	88.6	100	70			71	59	30		1	0	No	Once a year (in parties)	0	1	1	1	1	0	0	0	2	6	2	0	0	1	9	5
1	Women	23	53.2	1.475	83.9	88.7	99	64			80	88	30	57	2	0	No	Once a year (in parties)	0	1	1	1	1	0	0	0	1	5	1	2	0	2	2	6
1	Men	24	83	1.693	89.8	95.3	115	72			71	77	49	84	0	0	No	Once a year (in parties)	0	1	1	1	1	0	0	0	2	3	0	3	1	0	0	4
1	Women	34	45	1.522	66.5	81.9	82	61			72	78	40	53	1	0	No	Once a year (in parties)	0	1	1	1	0	0	0	0	2	4	2	2	0	0	2	5
1	Men	36	62	1.63	79	89	107	69			69	84	48	80	0	0	No	Once a year (in parties)	0	1	1	1	0	0	0	0	0	6	1	0	0	0	0	2
0	Women	19	48.5	1.495	74.4	85	93	68			92	51	41	62	2	0	No	Once a year (in parties)	0	1	1	1	0	0	0	0	1	6	0	0	0	0	3	3
1	Men	23	62	1.603	82.2	91.3	121	75			86	98	35		1	0	No	Once a year (in parties)	0	1	1	1	0	0	0	0	1	5	0	0	1	1	1	5
0	Women	19	65.4	1.548	95.3	98.1	120	86	135	75	91	80	31	65	3	1	No	Once a year (in parties)	0	1	1	1	0	0	0	0	2	6	0	2	1	0	3	5
0	Men	23	73.1	1.751	86.2	98.9	140	86			85	69	29	82	1	0	No	Once a year (in parties)	0	1	1	1	0	0	0	0	2	7	0	0	0	0	3	3
1	Women	24	66.5	1.54	83.1	99.7	120	80			88	49	30		2	0	No	Once a year (in parties)	0	1	1	1	1	0	0	0	2	6	0	0	0	0	3	3
1	Women	19	57.6	1.488	85.5	91.6	95	70			70	201	31	87	3	1	No	Once a year (in parties)	0	1	1	1	0	0	0	0	1	8	0	0	0	0	3	3
0	Women	33	55.9	1.528	82.1	92.3	113	77			71	348	34	91	3	1	No	Once a year (in parties)	0	1	1	1	0	0	0	0	2	5	1	0	0	0	5	4
0	Men	42	60.9	1.66	77.2	90.5	117	83			73	161	35	92	2	0	No	Once a year (in parties)	0	1	1	1	0	0	0	0	2	6	0	0	0	0	3	3
0	Women	22	85.5	1.7	97.5	110.1	125	74			84	49	45		2	0	No	Once a year (in parties)	0	1	1	1	0	0	0	0	3	8	1	2	0	0	5	5
0	Women	38	55	1.45	92.4	91.9	93	67			71	90	53	108	1	0	No	Once a year (in parties)	0	1	1	1	0	0	0	0	2	8	1	2	1	1	9	7
0	Men	33	81.9	1.661	95	95.8	132	73	129	75	74	337	30	84	4	1	No	Once a year (in parties)	0	1	1	1	0	0	0	0	3	6	3	1	2	0	11	6
1	Women	27	59.5	1.53	76.9	98	98	64			80	49	43		1	0	No	Once a year (in parties)	0	1	1	1	0	0	0	0	2	7	0	1	0	2	2	5
1	Men	31	58.7	1.615	78.2	91.1	121	69			75	76	38	58	1	0	No	Once a year (in parties)	0	1	1	1	0	0	0	0	1	6	0	1	0	1	1	5
0	Women	24	58.7	1.574	81.5	93.1	98	74			94	55	38	83	3	1	No	Once a year (in parties)	0	1	1	1	0	0	0	0	2	9	1	0	1	0	7	5
0	Men	24	49.8	1.63	71.5	76.1	106	72			68	49	48		0	0	No	Once a year (in parties)	0	1	1	1	0	0	0	0	0	7	0	1	1	0	0	3
0	Women	22	72.5	1.57	91.6	106	114	79			81	110	32	78	2	0	No	Once a year (in parties)	0	1	1	1	0	0	0	0	2	6	1	2	1	0	3	6
0	Women	48	47.4	1.44	84.3	89.5	102	66			66	97	41	92	2	0	No	4 or more times per week	0	1	1	1	1	0	0	0	3	7	0	0	0	0	4	3
0	Men	49	51.9	1.612	70.8	79.1	113	68			57	99	68	38	0	0	No	5 or more times per week	0	1	1	1	1	0	0	0	1	6	0	0	0	0	0	2
1	Men	37	80.3	1.7	99.2	96.3	105	68			68	201	33	82	3	1	No	2-4 times per month	0	1	1	1	1	0	0	0	2	5	1	2	1	0	3	6
1	Women	38	65.4	1.599	84.2	88.4	115	23			84	294	38	80	3	1	No	2-4 times per month	0	1	1	1	1	0	0	0	3	5	1	3	2	0	4	6
1	Women	38	52	1.46	90.5	97.4	97	76			95	115	66	107	2	0	No	2-4 times per month	0	1	1	1	1	0	0	1	2	10	0	2	1	0	7	5
1	Men	44	69	1.575	92	94	112	62			83	93	36	101	2	0	No	NA	0	1	1	1	0	0	0	0	2	10	0	1	2	0	2	5
1	Women	40	68.7	1.49	95	103	140	99	139	91	96	111	29	71	4	1	No	NA	0	1	1	1	0	0	0	0	2	10	0	1	0	0	2	4
0	Women	29	48.7	1.472	73	87.3	109	74			78	49	40		1	0	No	NA	0	1	1	1	1	0	0	0	1	8	0	2	0	0	9	4
0	Men	34	68.5	1.644	88.9	93	142	77	140	77	67	67	40	79	2	0	No	NA	0	1	1	1	1	0	0	0	1	6	0	0	0	0	7	3
1	Women	22	60.3	1.465	92	96.6	101	62			76	67	40	75	2	0	No	NA	0	1	1	1	1	0	0	0	1	4	0	0	1	0	1	4
1	Men	37	67.4	1.683	88.3	96.3	119	74			65	113	28	54	1	0	No	NA	0	1	1	1	1	0	0	0	0	4	1	3	0	1	0	4
1	Women	38	52.5	1.518	86.5	91	120	75			62	137	51	170	1	0	No	NA	0	1	1	1	1	0	0	0	1	7	0	2	0	1	4	5
0	Men	31	59	1.59	82	88.5	92	68			69	70	33	60	1	0	No	NA	0	1	1	1	0	0	0	0	0	6	1	1	0	0	0	3
0	Women	24	45	1.442	63.7	82	102	65			83	68	35	63	1	0	No	NA	0	1	1	1	0	0	0	0	3	4	1	1	0	0	7	5
1	Women	41	71	1.471	96.6	113	115	76			74	191	27	82	3	1	No	NA	0	1	1	1	0	0	0	0	3	2	2	0	0	0	9	4
1	Men	45	73	1.654	86.1	89.3	121	69			78	85	41	49	0	0	No	NA	0	1	1	1	0	0	0	0	1	3	1	0	0	0	1	4
0	Women	31	63.2	1.527	86.4	91.6	101	63			87	66	40	65	2	0	No	NA	0	1	1	1	0	0	0	0	2	9	1	0	1	1	4	6
0	Men	32	66	1.675	79.5	89.2	109	66			67	77	41	96	0	0	No	NA	0	1	1	1	0	0	0	0	1	6	1	0	2	0	3	5
0	Women	35	63.4	1.514	90.2	97.9	107	76			89	76	45	87	2	0	No	NA	0	0	1	0	0	0	0	0	3	10	2	2	1	2	9	7
0	Men	41	67.2	1.577	84.1	90.9	116	73			69	190	29	55	2	0	No	NA	0	0	1	0	0	0	0	0	2	10	2	2	1	2	9	7
0	Women	23	57.2	1.534	78.8	85.4	105	66			71	90	36	64	1	0	No	NA	0	1	1	1	0	0	0		1	7	0	1	0	1	3	5
0	Men	36	65.5		90.1	86.3	124	82			79	423	27		3	1	No	NA	0	1	1	1	0	0	0		1	8	0	2	0	1	3	5
1	Women	39	56.5	1.516	85.8	96	96	69			93	104	35	102	3	1	No	NA	0	1	1	1	0	0	0	0	2	6	1	0	2	0	4	5
1	Women	23	59.7	1.49	87.1	93.7	114	68			85	55	30	83	2	0	No	NA	0	1	1	1	0	0	0		3	12	0	3	0	0	7	4
1	Men	23	58.4	1.499	81	90.5	119	78			72	167	28	64	2	0	No	NA	0	1	1	1	0	0	0		1	9	0	0	1	0	3	4
1	Women	40	42.3	1.48	69.4	83	83	67			64	96	32	53	1	0	No	NA	0	1	1	1	0	0	0	1	0	7	1	2	1	0	0	4
0	Women	21	43.7	1.437	70	85.6	88	64			62	91	38	66	1	0	No	NA	0	1	1	1	0	0	0	0	2	7	0	3	0	0	4	4
0	Women	35	77.2	1.618	99.9	101.4	115	72			69	131	33	77	2	0	No	NA	0	1	1	1	0	0	0	0	2	7	2	0	0	1	5	5
1	Women	20	71.3	1.539	95.4	98	128	79			89	216	44	75	3	1	No	NA	0	1	1	1	0	0	0	0	3	5	0	1	0	0	7	4
0	Women	19	63.8	1.535	75.1	101.2	108	59			91	49	37		2	0	No	NA	0	0	1	0	0	0	0	0	1	11	1	3	0	0	3	5
0	Women	39	69	1.48	94	107.9	111	67			93	73	40	96	3	1	No	NA	0	1	1	1	1	0	0	0	2	5	1	1	0	1	6	6
0	Men	51	55.8	1.624	79	88.5	116	74			81	56	71	70	0	0	No	NA	0	1	1	1	1	0	0	0	1	4	1	1	2	1	1	7
1	Women	37	66.9	1.5	93.8	102.4	99	63			82	73	28	77	2	0	No	NA	0	1	1	1	0	0	0	0	1	8	0	2	1	0	6	5
1	Men	47	52.2	1.471	75.1	83.9	120	72			64	85	31		1	0	No	NA	0	1	1	1	0	0	0	0	1	5	0	1	1	0	6	5
0	Women	30	77.7	1.654	90.6	99.6	106	73			74	49	49		2	0	No	NA	0	1	1	1	0	0	0	1	2	8	0	2	1	0	4	5
0	Men	42	73	1.659	89	94.5	112	69			72	105	31	75	1	0	No	NA	0	1	1	1	0	0	0	1	2	6	0	2	1	0	4	5
1	Women	23	50	1.525	78.9	86.5	91	64			99	63	23		2	0	No	NA	0	1	1	1	0	0	0	0	0	8	0	1	0	0	1	3
0	Men	44	63	1.684	84.9	90.3	133	88			95	104	34	76	2	0	No	NA	0	1	1	1	0	0	0	0	1	7	0	0	0	1	0	3
1	Women	38	85	1.53	106	114	113	71			99	58	36	79	3	1	No	NA	0	1	1	1	1	0	0	0	1	6	1	0	0	0	2	4
0	Women	32	71.6	1.604	95.3	101.1	91	59			68	94	30	54	2	0	No	NA	0	1	1	1	1	0	0	0	1	4	1	0	0	0	3	4
0	Men	34	61.9	1.66	77.7	86.5	96	66			69	86	20	71	1	0	No	NA	0	1	1	1	1	0	0	0	1	4	1	0	0	0	3	4
0	Men	30	66.8	1.623	81.7	91	106	57			73	93	33	82	1	0	No	No se encontro informante	0	1	1	1	0	0	0	0	0	8	0	3	1	0	9	4
0	Women	25	62.8	1.558	79.9	90.2	110	75			86	100	49	85	1	0	No	No se encontro informante	0	1	1	1	0	0	0	0	1	11	0	3	1	0	9	5
1	Women	33	78	1.721	85.4	100	105	70			83	228	36	106	3	1	No	Una o menos veces al mes	0	1	1	1	0	0	0	0	1	8	0	1	0	1	0	4
1	Men	24	64	1.673	76.5	87.9	111	71			60	59	31	63	1	0	No	Una o menos veces al mes	0	1	1	1	0	0	0	0	0	6	0	1	0	0	0	2
1	Women	45	64.1	1.527	91	99.9	107	85	95	68	73	112	32	67	2	0	No	Una o menos veces al mes	0	1	1	1	1	0	0	0	2	3	1	2	0	0	6	5
1	Men	50	68.2	1.713	86.8	92.2	110	71			74	83	35	48	1	0	No	Una o menos veces al mes	0	1	1	1	1	0	0	0	2	7	1	1	0	0	7	5
0	Women	27	83.7	1.519	99.9	114.5	116	93			86	107	26	59	2	0	No	Una o menos veces al mes	0	1	1	1	0	0	0	0	1	4	2	0	1	2	3	6
0	Women	29	61.6	1.467	88	95	108	63			79	49	35		2	0	No	Una o menos veces al mes	0	1	1	1	0	0	0	0	2	3	0	0	1	2	5	5
1	Men	36	71.2	1.68	87.5	97.8	120	81			72	72	45	131	0	0	No	Una o menos veces al mes	0	1	1	1	0	0	0	0	0	3	0	0	1	0	0	2
1	Women	18	57	1.519	77.5	96	109	72			79	123	39	91	1	0	No	Una o menos veces al mes	0	1	1	1	1	0	0	0	2	4	2	1	2	0	2	6
1	Women	19	48.8	1.5	77.5	87	97	64			86	122	40	42	1	0	No	NA	0	1	1	1	1	1	0	0	2	5	1	0	0	1	3	5
0	Women	27	55.1	1.514	81.5	90.5	93	61			76	49	34		2	0	No	Once a year (in parties)	0	1	1	1	1	1	0	0	1	7	1	2	1	1	1	7
0	Men	34	55	1.655	78.3	84.4	121	80			98	91	29	78	2	0	No	Once a year (in parties)	0	1	1	1	1	1	0	0	0	6	1	0	0	0	0	2
0	Men	48	55	1.567	83	89.5	103	72			79	150	32	120	2	0	No	NA	0	1	1	1	0	1	0	0	2	4	1	0	2	0	1	5
0	Women	38	65	1.495	90.6	103	105	66			74	66	62	85	1	0	No	NA	0	1	1	1	0	1	0	0	1	5	1	0	3	0	4	5
1	Women	36	66	1.505	96.7	104	106	71			78	116	40	115	2	0	No	Once a year (in parties)	0	1	1	1	0	1	0	0	2	4	1	1	0	0	5	5
1	Men	43	63	1.71	85	93	118	77			78	49	48		0	0	No	Once a year (in parties)	0	1	1	1	0	1	0	0	0	3	1	0	0	0	0	2
0	Women	20	67.2	1.578	81.2	97.5	121	79			74	77	37	103	2	0	No	Once a year (in parties)	0	0	1	0	0	1	0	0	1	8	1	1	1	1	9	7
0	Men	25	60.8	1.692	74.5	88.5	122	61			55	49	31		1	0	No	Once a year (in parties)	0	0	1	0	0	1	0	0	1	11	1	2	1	1	8	7
0	Men	35	61.6	1.7	72	88	101	63			60	70	34	90	1	0	No	Once a year (in parties)	0	1	1	1	0	1	0	0	1	6	0	0	0	1	2	4
0	Women	26	68.4	1.63	83.1	104	115	69			71	70	25	102	2	0	No	Once a year (in parties)	0	1	1	1	0	1	0	0	2	6	0	1	0	0	5	4
0	Women	24	51.9	1.489	75	91	117	73			75	174	30	56	2	0	No	Once a year (in parties)	0	0	1	0	1	1	0	0	2	7	0	0	0	0	4	3
1	Women	33	49.2	1.458	79.8	88.6	95	67			77	94	40	89	1	0	No	Once a year (in parties)	0	1	1	1	1	1	0	0	2	7	0	1	0	0	6	4
0	Women	22	45.8	1.49	68.5	86.1	103	63			80	93	59	67	0	0	No	Once a year (in parties)	0	1	1	1	0	1	0	0	2	6	0	0	0	1	4	4
0	Men	29	71.2	1.577	84.5	97.7	130	69	151	76	89	223	36	80	3	1	No	Once a year (in parties)	0	1	1	1	0	1	0	0	2	4	0	0	0	2	3	4
1	Women	33	86	1.46	123.8	122.5	103	79			137	203	27	80	4	1	No	Once a year (in parties)	0	1	1	1	0	1	0	0	3	8	0	2	1	0	9	5
1	Men	31	77.5	1.604	96	102	125	86			96	292	45	64	3	1	No	Once a year (in parties)	0	1	1	1	0	1	0	0	1	6	0	1	1	0	4	5
1	Women	23	49.5	1.493	76.5	88.2	114	74			80	62	28		1	0	No	Once a year (in parties)	0	1	1	1	0	1	0	0	1	8	0	1	0	0	1	4
1	Men	32	55	1.629	78.6	84.3	118	71			88	89	34	61	1	0	No	Once a year (in parties)	0	1	1	1	0	1	0	0	0	6	0	0	0	0	0	1
0	Women	44	71.9	1.448	106.9	106.5	112	81			87	232	34	93	3	1	No	Once a year (in parties)	0	1	1	1	0	1	0	0	3	7	3	1	0	0	7	5
0	Women	21	76	1.578	85	98.2	112	66			74	66	35	56	2	0	No	Once a year (in parties)	0	1	1	1	1	1	0	0	3	6	0	1	0	0	8	4
0	Men	25	63.4	1.657	82.6	90	113	74			55	53	57	85	0	0	No	Once a year (in parties)	0	1	1	1	1	1	0	0	0	4	1	0	0	0	2	3
0	Women	37	60	1.49	88.8	98.5	109	67			69	80	28	72	2	0	No	Once a year (in parties)	0	1	1	1	0	1	0	0	2	8	0	1	1	0	6	5
1	Men	41	59.4	1.631	81.3	90.5	108	72			73	145	31	76	1	0	No	Once a year (in parties)	0	1	1	1	0	1	0		1	5	0	0	0	0	1	3
1	Women	35	73.6	1.551	98.8	109.5	117	75			89	102	39	64	2	0	No	Once a year (in parties)	0	1	1	1	0	1	0		2	7	0	0	0	0	2	3
1	Women	32	67.5	1.565	88.5	97.5	97	71			76	88	38	67	2	0	No	Once a year (in parties)	0	1	1	1	1	1	0	0	2	5	1	1	0	1	4	6
1	Women	21	53.1	1.525	76.2	89	110	75			82	67	37		1	0	No	Once a year (in parties)	0	1	1	1	1	1	0	1	3	10	0	0	0	0	3	3
1	Women	28	55.6	1.582	82.3	94	104	74			84	84	36	62	2	0	No	Once a year (in parties)	0	1	1	1	1	1	0	0	0	8	0	0	1	0	6	3
1	Men	24	60.7	1.66	80	86.3	108	86			69	94	37	88	1	0	No	Once a year (in parties)	0	1	1	1	1	1	0	0	0	10	0	0	1	0	6	3
1	Women	20	69.7	1.524	93.2	99.1	116	75			72	62	25		2	0	No	Once a year (in parties)	0	1	1	1	0	1	0	0	1	7	0	1	1	0	4	5
0	Women	25	45.2	1.465	68	80	96	65			67	61	34	69	1	0	No	Once a year (in parties)	0	1	1	1	1	1	0	0	2	5	1	0	1	1	8	6
0	Men	26	68.1	1.632	85.5	87.5	113	69			76	159	36	91	2	0	No	Once a year (in parties)	0	1	1	1	1	1	0	0	2	5	1	1	1	1	5	7
0	Women	23	48.7	1.476	76	85.5	96	61			72	124	32	49	1	0	No	Once a year (in parties)	0	1	1	1	1	1	0	0	3	9	2	1	1	1	8	7
0	Men	27	67	1.672	78.5	87	128	85			71	72	31	74	1	0	No	Once a year (in parties)	0	1	1	1	1	1	0	0	0	5	1	1	1	0	0	4
0	Women	26	52.2	1.482	74.4	82.1	103	68			85	83	34	78	1	0	No	Once a year (in parties)	0	1	1	1	0	1	0	0	1	10	0	2	0	0	9	4
1	Women	23	58.6	1.52	89.3	92	106	64			79	109	41	122	2	0	No	2-3 times per week	0	1	1	1	1	1	0	1	2	8	0	0	0	0	2	3
1	Women	30	58	1.553	90.5	94.6	96	65			86	93	42	100	2	0	No	2-4 times per month	0	1	1	1	1	1	0	0	1	3	0	0	0	2	14	4
0	Women	31	60.4	1.51	85.4	94	104	73			89	158	27	63	3	1	No	2-4 times per month	0	1	1	1	0	1	0	0	1	6	1	3	1	0	4	6
0	Men	36	70.4	1.793	83.8	93.3	106	70			82	71	39	61	1	0	No	2-4 times per month	0	1	1	1	0	1	0	0	1	7	1	2	1	0	4	6
0	Women	29	54.1	1.534	83.2	96	87	59			74	73	36	74	2	0	No	2-4 times per month	0	1	1	1	0	1	0	0	2	5	1	1	1	1	5	7
0	Men	43	63.2	1.587	83.9	93	100	60			85	92	38	85	1	0	No	2-4 times per month	0	1	1	1	0	1	0	0	2	6	1	0	1	1	5	6
1	Men	34	59.8	1.73	82	93	114	74			77	166	26	87	2	0	No	2-4 times per month	0	1	1	1	0	1	0	0	0	3	0	0	0	0	0	1
1	Women	26	68	1.58	86	102	125	80			103	109	41	63	3	1	No	2-4 times per month	0	1	1	1	0	1	0	0	0	3	2	0	0	0	3	3
1	Women	42	46.4	1.435	76.1	87.6	116	89			89	61	52	96	0	0	No	NA	0	1	1	1	0	1	0	1	1	8	0	1	0	0	4	4
1	Women	38	51.4	1.51	75	92.5	96	71			65	58	58	84	0	0	No	NA	0	1	1	1	1	1	0		0	5	1	0	1	0	4	4
1	Men	27	57.2	1.614	77	87.1	96	67			70	67	32		1	0	No	NA	0	1	1	1	1	1	0	0	1	5	0	0	1	0	1	4
1	Women	25	55.7	1.513	78.6	84.9	104	60			83	70	33	81	1	0	No	NA	0	1	1	1	1	1	0	0	1	6	0	0	0	0	3	3
1	Women	21	46.2	1.461	72	83	107	75			78	49	38		1	0	No	NA	0	1	1	1	1	1	0	0	0	8	0	2	1	0	2	4
0	Women	37	54	1.54	91.9	92.3	86	65			68	113	91	66	1	0	No	NA	0	1	1	1	1	1	0	1	2	6	0	0	0	0	2	3
0	Men	39	72	1.63	91.6	96.5	113	75			78	136	37	109	2	0	No	NA	0	1	1	1	1	1	0	1	0	6	1	0	0	0	0	2
1	Women	36	73	1.53	99.5	104.3	105	78			77	143	32	66	2	0	No	NA	0	0	1	0	0	1	0	0	3	4	2	2	0	1	5	6
0	Men	39	88	1.71	102	105	116	76			92	126	40	70	3	1	No	NA	0	0	1	0	0	1	0	0	2	6	0	0	1	0	8	4
1	Women	28	57.6	1.534	88.2	89	103	69			102	100	37	65	3	1	No	NA	0	1	1	1	0	1	0	0	1	5	1	2	0	1	2	6
1	Men	28	74.2	1.651	88.2	89	137	85	151	85	80	210	29	89	3	1	No	NA	0	1	1	1	0	1	0	0	1	5	1	1	0	0	1	5
0	Women	32	59.1	1.568	84.2	93	121	77			85	124	49	101	2	0	No	NA	0	1	1	1	0	1	0	0	0	6	0	1	0	1	7	4
1	Women	35	70	1.596	101	108.5	104	71			90	119	37	58	2	0	No	NA	0	1	1	1	1	1	0	0	2	10	0	2	0	0	4	4
1	Men	37	60	1.667	82	83	116	72			91	86	40	65	2	0	No	NA	0	1	1	1	1	1	0	0	2	10	0	2	0	0	4	4
0	Women	34	57	1.4	88	92	115	67			91	111	27	122	3	1	No	NA	0	1	1	1	0	1	0	0	1	9	1	3	1	0	15	6
0	Men	32	77.9	1.733	92	96.3	123	77			77	164	37	91	3	1	No	NA	0	1	1	1	0	1	0	0	0	3	0	0	2	0	0	2
0	Women	40	60	1.493	90	93.7	109	76			84	105	39	188	2	0	No	NA	0	1	1	1	1	1	0	0	2	8	3	1	0	0	4	5
0	Men	37	59	1.58	82.5	90.2	114	71			90	84	30	99	1	0	No	NA	0	1	1	1	1	1	0	0	1	3	4	0	0	0	1	4
0	Men	36	56.5	1.564	78.5	86.7	104	65			61	121	63	39	0	0	No	NA	0	0	1	0	0	1	0	1	3	5	1	0	0	1	12	5
0	Women	38	74.4	1.5	96.1	104.9	119	80			76	91	43	111	2	0	No	NA	0	0	1	0	0	1	0	1	3	6	1	1	0	1	14	6
0	Men	29	63.2	1.748	84	91	115	63			69	75	27		1	0	No	NA	0	1	1	1	0	1	0	0	2	7	0	1	0	0	6	4
0	Women	28	51.6	1.49	78	91	125	76			74	152	26	55	2	0	No	NA	0	1	1	1	0	1	0	0	2	6	0	0	0	0	6	3
0	Women	24	81.8	1.61	92.2	103.7	113	74			100	93	31	69	3	1	No	NA	0	1	1	1	0	1	0	0	1	8	0	2	1	0	4	5
0	Women	22	49.8	1.481	81.8	87.1	102	61			74	119	40	85	2	0	No	NA	0	1	1	1	1	1	0	0	1	4	1	1	0	1	2	6
0	Women	39	55.3	1.493	89.2	92.3	126	88	131	79	70	143	54	56	1	0	No	NA	0	1	1	1	0	1	0	0	2	10	1	4	0	0	8	5
1	Men	39	67.5	1.618	91.4	91.5	99	65			92	124	37	86	3	1	No	NA	0	1	1	1	0	1	0	1	0	6	2	1	1	1	2	6
1	Women	36	57	1.379	93.1	97.4	102	77			84	168	41	116	3	1	No	NA	0	1	1	1	0	1	0	1	2	4	2	2	2	1	5	7
0	Men	28	66	1.651	81.6	102.1	91	64			89	227	25	41	2	0	No	NA	0	1	1	1	0	1	0	0	1	4	1	0	0	0	2	4
0	Women	28	60	1.472	86	97.5	110	76			77	171	31	95	3	1	No	NA	0	1	1	1	0	1	0	0	1	6	1	0	0	0	5	4
0	Women	26	60	1.69	80	91.6	113	55			70	56	32	73	2	0	No	NA	0	1	1	1	1	1	0	0	2	6	0	1	0	0	7	4
0	Men	41	66	1.615	87	90.4	128	87			88	59	40	67	1	0	No	NA	0	1	1	1	1	1	0	0	3	6	0	0	0	0	4	3
1	Women	25	59.2	1.624	78.4	92	99	60			71	77	34		1	0	No	NA	0	1	1	1	0	1	0	0	2	8	1	0	0	1	2	5
1	Men	24	65.3	1.685	80	95.3	111	60			74	168	27	56	2	0	No	NA	0	1	1	1	0	1	0	0	0	6	0	0	0	0	2	2
1	Women	31	60.5	1.511	81	91	112	69			87	174	28	58	3	1	No	NA	0	1	1	1	1	1	0	0	1	6	0	0	0	0	5	3
1	Men	31	73.7	1.52	82.4	96.9	122	71			62	63	23		1	0	No	NA	0	1	1	1	1	1	0	0	1	6	0	0	0	0	5	3
1	Women	35	50.4	1.447	83.5	89.6	128	87	120	85	61	162	26	93	4	1	No	NA	0	1	1	1	0	1	0	0	3	4	1	0	0	0	3	4
0	Women	28	51.6	1.62	77	95.5	99	74			101	70	50	52	2	0	No	NA	0	0	1	0	0	1	0	0	0	5	0	0	2	0	3	3
1	Men	30	58	1.659	79	83.4	96	63			85	97	47	65	0	0	No	NA	0	0	1	0	0	1	0	0	3	6	0	0	0	0	3	3
0	Women	28	45.4	1.511	71	82	104	68			83	50	35	74	1	0	No	NA	0	0	1	0	0	1	0	0	4	8	2	2	1	1	10	7
0	Women	19	51.2	1.49	77.5	88.5	103	68			83	62	34	68	1	0	No	NA	0	0	1	0	0	1	0	0	2	6	2	2	0	0	3	5
1	Men	23	71	1.73	85.5	97.5	118	70			80	55	37	61	1	0	No	NA	0	0	1	0	0	1	0	0	1	5	0	0	0	1	2	4
1	Women	46	58.2	1.332	99.5	111	103	76			88	81	33	128	2	0	No	NA	0	1	1	1	1	1	0	0	1	3	1	0	1	0	5	5
0	Women	23	41.4	1.463	73.2	86	96	61			87	85	35	77	1	0	No	NA	0	1	1	1	0	1	0	0	0	6	1	0	0	0	2	3
0	Men	25	56.4	1.563	71	82	116	65			72	55	37	108	1	0	No	NA	0	1	1	1	0	1	0	0	0	6	1	0	0	0	2	3
1	Women	19	66	1.562	95	101	106	73			107	67	36	79	3	1	No	NA	0	1	1	1	0	1	0	0	3	6	1	2	0	0	12	5
1	Women	26	49	1.517	75.4	89	117	74			79	160	37	81	2	0	No	NA	0	1	1	1	0	1	0	1	0	6	1	2	1	0	2	5
1	Women	37	84.9	1.48	99.5	123.4	96	76			77	203	33	92	3	1	No	NA	0	1	1	1	1	1	0	0	1	6	1	2	0	0	4	5
1	Men	41	65.7	1.615	87	85.6	117	72			65	52	35	66	1	0	No	NA	0	1	1	1	1	1	0	0	0	6	0	0	0	0	0	1
1	Women	33	71.9	1.5	98.3	105.5	121	85			89	87	30	80	2	0	No	NA	0	1	1	1	1	1	0	1	2	6	2	0	0	0	3	4
1	Women	22	50.8	1.5	72.5	83.7	109	67			71	49	33		1	0	No	NA	0	1	1	1	0	1	0	0	3	9	0	1	0	1	5	5
1	Men	31	70.9	1.583	85.2	91.7	119	74			65	83	36	87	1	0	No	NA	0	1	1	1	0	1	0	0	1	9	0	1	0	1	5	5
1	Women	32	65.7	1.583	93.5	98.9	104	62			70	66	38	98	2	0	No	NA	0	1	1	1	0	1	0	0	0	9	0	1	0	2	7	4
1	Men	24	60.8	1.6	74.5	77.9	115	71			66	127	40	83	1	0	No	NA	0	1	1	1	0	1	0	0	0	7	0	0	0	1	7	3
1	Women	22	41.6	1.446	68.9	79.3	103	57			61	58	31		1	0	No	NA	0	1	1	1	0	1	0		3	5	0	0	0	0	8	3
1	Men	20	55.3	1.635	73.4	83	123	64			65	65	36		1	0	No	NA	0	1	1	1	0	1	0		3	6	0	0	0	0	8	3
0	Women	20	58.3	1.62	84	89	100	67			59	49	27		2	0	No	NA	0	1	1	1	0	1	0	0	2	8	1	0	0	1	3	5
1	Men	27	57.5	1.655	73	90	92	70			79	77	36	74	1	0	No	NA	0	1	1	1	1	1	0	0	1	5	1	0	0	0	3	4
1	Women	23	48.9	1.464	81.6	85	101	63			77	59	51	84	1	0	No	NA	0	1	1	1	1	1	0	0	2	6	1	0	0	1	4	5
0	Women	20	63.5	1.537	77.6	90	102	67			87	78	26	69	1	0	No	NA	0	1	1	1	0	1	0	0	3	8	0	2	0	2	5	5
0	Men	24	62.3	1.695	76.5	89.7	118	65			82	88	30	67	1	0	No	NA	0	1	1	1	0	1	0	0	0	5	2	2	0	1	0	4
0	Women	26	60.2	1.51	77.8	91.9	106	66			74	71	41	91	1	0	No	NA	0	0	1	0	1	1	0	0	2	6	1	3	0	0	8	5
0	Men	35	53.1	1.597	72.8	83.4	99	67			68	95	30	74	1	0	No	NA	0	1	1	1	1	1	0	0	1	8	0	2	1	0	5	5
0	Women	26	64.6	1.566	87.8	99	98	61			77	92	37	126	2	0	No	NA	0	1	1	1	1	1	0		1	4	1	1	0	1	3	6
1	Women	39	69.5	1.497	97.6	109.3	114	73			132	132	28	87	3	1	No	NA	0	1	1	1	1	1	0	0	2	3	1	1	0	1	8	6
1	Men	40	68.4	1.651	87.4	93	128	85	125	72	89	121	37	78	1	0	No	NA	0	1	1	1	1	1	0	0	2	3	1	0	0	1	7	5
0	Women	22	69.4	1.584	88.9	105.4	114	80			66	230	31	71	3	1	No	NA	0	1	1	1	0	1	0	0	2	11	2	4	0	0	12	5
0	Women	19	63.7	1.543	84	97.7	103	67			110	159	37	54	4	1	No	NA	0	1	1	1	0	1	0	0	2	3	2	0	0	0	5	4
1	Women	19	55.7	1.478	80.6	91	98	69			75	60	53	76	1	0	No	NA	0	1	1	1	0	1	0	0	2	6	0	0	0	0	6	3
1	Women	24	69	1.51	87.5	100	108	70			104	157	30	80	4	1	No	NA	0	1	1	1	0	1	0	0	2	7	0	2	0	0	6	4
1	Men	35	62	1.552	84	89.4	115	76			95	153	25	94	3	1	No	NA	0	1	1	1	0	1	0	0	0	10	0	0	2	0	0	2
1	Women	23	50	1.425	89.1	91.9	84	57			99	68	31	68	3	1	No	NA	0	1	1	1	1	1	0	0	1	7	0	3	1	0	6	5
1	Women	26	51	1.555	87	88.4	112	81			91	68	37	69	3	1	No	NA	0	1	1	1	1	1	0	0	0	5	3	1	1	0	1	5
1	Men	28	68	1.573	88.8	96	131	88			91	127	38	102	2	0	No	NA	0	1	1	1	1	1	0	0	1	8	2	0	2	1	2	6
1	Men	40	74.6	1.725	88	99.8	107	65			73	51	35	81	1	0	No	NA	0	1	1	1	1	1	0	1	1	7	0	1	0	0	6	4
1	Women	35	60.4	1.458	91.4	97.4	110	80			80	75	35	85	2	0	No	NA	0	1	1	1	1	1	0	1	0	7	0	0	0	0	1	2
1	Women	32	51.9	1.522	78	93	100	71			76	49	27		1	0	No	NA	0	1	1	1	0	1	0	0	2	7	0	1	0	0	4	4
1	Women	21	54.1	1.573	80	91	107	74			82	62	34		2	0	No	NA	0	1	1	1	0	1	0		2	6	1	0	0	0	4	4
0	Women	29	62.5	1.543	86	94.9	100	68			68	72	34	103	2	0	No	NA	0	0	1	0	1	1	0	0	2	6	0	0	0	0	2	3
0	Men	34	89.3	1.7	90.6	104	112	76			78	49	32		2	0	No	NA	0	0	1	0	1	1	0	0	1	8	1	1	0	0	1	5
1	Women	36	67.2	1.511	90.7	100.2	114	72			65	168	33	95	3	1	No	NA	0	1	1	1	0	1	0	0	3	12	2	5	0	1	8	6
0	Men	37	63.6	1.644	86	91.9	108	72			58	179	32	85	2	0	No	NA	0	1	1	1	1	1	0	0	2	6	0	0	0	0	4	3
0	Men	30	65.5	1.65	85.4	91.5	112	72			53	56	42		0	0	No	NA	0	1	1	1	1	1	0	0	1	5	0	0	0	0	0	2
0	Women	30	67.3	1.485	91.5	102.7	115	58			73	259	27	113	3	1	No	NA	0	1	1	1	1	1	0	0	3	5	0	0	0	0	2	3
0	Women	33	57.7	1.46	91.5	93.8	119	75			75	179	32	84	3	1	No	NA	0	1	1	1	1	1	0	1	1	10	1	2	0	0	4	5
0	Women	25	45	1.373	78.6	84.4	103	66			74	135	49	96	1	0	No	NA	0	1	1	1	1	1	0	1	1	6	0	0	0	0	6	3
0	Men	35	58.5	1.621	78.1	82.7	112	67			75	124	30	68	1	0	No	NA	0	1	1	1	0	1	0	0	0	7	1	0	0	0	2	3
0	Women	34	64.5	1.53	90.5	101	118	79			81	118	32	102	2	0	No	NA	0	1	1	1	0	1	0	0	1	9	2	2	1	2	4	7
0	Women	32	53.5	1.461	80.5	88.4	105	63			80	75	40	79	2	0	No	NA	0	1	1	1	1	1	0	0	2	5	1	1	1	0	6	6
0	Men	39	65.1	1.614	88.5	90	129	71			70	49	45		0	0	No	NA	0	1	1	1	1	1	0	0	2	8	0	0	0	1	2	4
0	Women	36	46	1.49	73.2	87.2	102	66			93	93	35	123	2	0	No	NA	0	1	1	1	1	1	0	0	3	8	1	1	0	0	1	5
0	Men	37	70	1.623	89	95	126	74			85	79	39	77	1	0	No	NA	0	1	1	1	1	1	0	0	3	4	1	0	0	0	1	4
0	Women	29	92.5	1.585	106	130.6	108	80			101	188	27	86	4	1	No	NA	0	1	1	1	1	1	0	0	1	7	0	0	1	0	4	4
0	Men	41	77	1.74	97.7	103	124	77			69	132	34	157	2	0	No	NA	0	1	1	1	1	1	0	0	1	7	0	0	1	0	3	4
1	Men	26	94.6	1.722	98.3	102.3	122	78			75	245	28	44	3	1	No	NA	0	1	1	1	0	1	0	0	1	8	0	0	0	0	1	3
0	Women	25	48.5	1.51	81.5	88.4	111	83			76	94	78	101	1	0	No	No se encontro informante	0	1	1	1	1	1	0	0	3	10	0	2	0	1	2	5
0	Men	27	52.6	1.649	77	90.6	121	80			72	79	39	66	1	0	No	No se encontro informante	0	1	1	1	1	1	0	0	1	13	0	1	0	1	1	5
0	Women	22	51.4	1.482	79.9	89	106	74			77	62	45	72	1	0	No	No se encontro informante	0	1	1	1	0	1	0	0	3	10	4	2	2	0	6	6
0	Men	23	65.1	1.633	82.7	85	108	70			81	186	27	73	2	0	No	No se encontro informante	0	1	1	1	0	1	0	0	0	5	2	2	1	0	0	4
1	Women	37	60	1.5	92	98	122	81			89	62	27	82	2	0	No	No se encontro informante	0	1	1	1	0	1	0	0	1	8	1	0	1	0	5	5
1	Men	36	60	1.62	84	91	123	82			90	69	47	91	0	0	No	No se encontro informante	0	1	1	1	0	1	0	0	1	6	1	0	1	0	5	5
0	Women	24	59.8	1.49	84.5	91	106	54			88	59	28	75	2	0	No	Una o menos veces al mes	0	1	1	1	0	1	0	0	2	5	1	1	0	1	5	6
0	Men	24	63.7	1.71	80.5	88.4	118	81			84	61	26		1	0	No	Una o menos veces al mes	0	1	1	1	0	1	0	0	4	7	1	2	0	1	9	6
1	Women	17	40.7	1.384	68.5	77.2	91	68			72	49	44		1	0	No	Una o menos veces al mes	0	1	1	1	0	1	0	1	2	7	0	1	0	0	5	4
0	Men	37	61	1.56	76.7	85.3	106	68			74	143	25	89	1	0	No	Una o menos veces al mes	0	1	1	1	1	1	0	0	0	6	0	2	0	0	0	2
0	Women	36	58.7	1.44	85.5	97	107	63			70	147	29	93	2	0	No	Una o menos veces al mes	0	1	1	1	1	1	0	0	3	10	0	2	0	0	10	4
1	Women	37	50	1.52	85	87	90	72			400	127	32	121	3	1	No	Una o menos veces al mes	0	1	1	1	1	1	0	0	2	4	2	1	0	1	4	6
1	Men	44	83	1.519	104	105.6	166	90	172	93	78	245	52	112	3	1	No	Una o menos veces al mes	0	1	1	1	1	1	0	0	0	3	1	0	0	0	0	2
1	Women	40	99.9	1.6	121	129	111	79			74	306	35	123	3	1	No	Una o menos veces al mes	0	1	1	1	0	1	0	0	2	7	0	0	0	0	3	3
0	Women	28	63.8	1.438	91.2	95.4	109	71			83	111	43	92	2	0	No	Una o menos veces al mes	0	1	1	1	1	1	0	1	2	8	2	2	0	0	7	5
0	Men	32	67.6	1.556	85.3	91.6	119	74			95	71	32		2	0	No	Una o menos veces al mes	0	1	1	1	1	1	0	1	2	7	2	0	0	0	7	4
1	Women	32	63	1.53	91.3	98.8	101	63			87	95	48	55	2	0	No	Una o menos veces al mes	0	1	1	1	0	1	0	0	1	7	1	0	1	0	4	5
1	Men	37	78	1.77	90.1	98.1	113	69			79	73	36	102	2	0	No	Una o menos veces al mes	0	1	1	1	0	1	0	0	1	8	0	0	0	0	1	3
1	Women	34	60.4	1.504	88.1	95.8	110	66			65	107	36	84	2	0	No	Una o menos veces al mes	0	1	1	1	0	1	0	0	4	8	3	1	0	0	11	5
0	Women	31	54.6	1.509	80.7	93.6	93	66			70	103	29		2	0	No	Una o menos veces al mes	0	1	1	1	1	1	0	0	1	10	0	2	0	1	12	5
1	Women	18	41	1.51	67.7	79.9	104	72			95	49	45		2	0	No	Una o menos veces al mes	0	1	1	1	0	1	0	0	1	7	1	3	1	0	4	6
1	Women	28	68.1	1.481	92	101	111	63			94	57	28	79	3	1	No	2-4 times per month	0	1	0	1	1	1	0	1	2	5	1	0	0	0	3	4
1	Men	34	64.9	1.65	79	94	122	76			73	82	47	63	0	0	No	2-4 times per month	0	1	0	1	1	1	0	1	2	6	1	0	0	0	3	4
1	Women	23	51.1	1.5	76.9	93.3	113	75			71	77	25		1	0	No	NA	0	1	0	1	0	1	0	0	3	4	0	0	0	0	5	3
1	Men	22	50.6	1.542	73	80	117	100			62	49	46		0	0	No	NA	0	1	0	1	0	1	0	0	3	6	0	0	0	0	5	3
0	Women	20	58.5	1.555	79	93	108	70			87	56	34		1	0	No	NA	0	1	0	1	0	1	0	0	3	6	0	1	0	1	3	5
0	Women	16	59.9	1.545	82.1	92	103	62			71	49	36		2	0	No	NA	0	1	0	1	0	1	0	0	2	7	1	2	0	0	4	5
0	Men	25	55.9	1.604	72.7	77.9	113	80			79	118	52	116	0	0	No	NA	0	1	0	1	0	1	0	0	3	6	1	0	0	0	5	4
0	Women	24	60	1.565	91.8	96.4	90	75			85	91	58	85	1	0	No	NA	0	0	0	0	0	1	0	0	2	6	3	0	1	1	6	6
0	Men	27	60.5	1.683	80.3	92.2	115	91			89	168	41	62	1	0	No	NA	0	0	0	0	0	1	0	0	0	2	1	0	0	0	0	2
0	Women	20	44.2	1.547	64.5	82.1	91	60			53	90	37	68	1	0	No	NA	0	1	0	1	1	1	0	1	3	4	1	0	2	0	3	5
0	Women	28	55.7	1.565	77.7	90.4	110	70			74	49	49		1	0	No	Once a year (in parties)	0	1	0	1	0	1	0	1	2	8	0	2	1	0	5	5
0	Men	28	68.9	1.613	85.1	88.1	119	81			69	62	39	72	1	0	No	Once a year (in parties)	0	1	0	1	0	1	0	1	2	8	0	1	1	0	5	5
1	Women	23	48.7	1.5	69	76	88	59			76	55	48	69	1	0	No	Once a year (in parties)	0	1	0	1	1	1	0	0	2	7	2	2	0	2	6	6
0	Women	34	71.5	1.56	90	102	106	82			83	315	36	70	3	1	No	Once a year (in parties)	0	1	0	1	0	1	0	0	2	7	1	1	0	0	5	5
0	Men	50	62.3	1.59	85	94	125	76			62	124	45	102	0	0	No	Once a year (in parties)	0	1	0	1	0	1	0	0	1	6	2	0	0	1	3	5
1	Women	21	57.2	1.5	78.3	93	96	67			91	63	36	116	2	0	No	Once a year (in parties)	0	1	0	1	1	1	0	0	1	11	1	3	0	0	6	5
1	Men	25	69.7	1.584	92.5	92	115	73			84	120	36	103	2	0	No	Once a year (in parties)	0	1	0	1	1	1	0	0	0	7	0	3	0	1	3	4
0	Women	18	40.5	1.421	79.5	83.3	94	62			81	71	33	65	1	0	No	Once a year (in parties)	0	1	0	1	0	1	0	0	1	7	0	1	0	0	1	4
0	Men	25	58	1.6	77.4	89.1	117	78			78	49	36		1	0	No	Once a year (in parties)	0	1	0	1	0	1	0	0	2	4	3	0	0	1	4	5
1	Women	20	47	1.453	81.5	87.9	104	66			86	49	25		2	0	No	Once a year (in parties)	0	1	0	1	1	1	0	0	2	4	1	0	0	0	3	4
1	Women	33	50.9	1.583	70	91	95	58			92	49	51		1	0	No	Once a year (in parties)	0	1	0	1	1	1	0	0	1	7	2	1	0	1	3	6
1	Men	29	59.7	1.615	82	90	112	67			81	49	37		1	0	No	Once a year (in parties)	0	1	0	1	1	1	0	0	1	5	2	1	0	1	3	6
1	Men	30	57	1.72	79.4	86.1	98	69			65	49	45		0	0	No	Once a year (in parties)	0	1	0	1	1	1	0	0	3	7	0	0	0	0	4	3
1	Women	21	59	1.654	100	98.4	119	80			84	49	32		2	0	No	Once a year (in parties)	0	1	0	1	1	1	0	0	3	7	0	0	0	0	4	3
1	Women	24	57.6	1.53	78.5	88.9	111	73			78	69	31	75	1	0	No	Once a year (in parties)	0	1	0	1	1	1	0	0	1	9	0	0	0	0	9	3
1	Men	28	64.3	1.65	77.5	87.8	119	70			68	96	37	78	1	0	No	Once a year (in parties)	0	1	0	1	1	1	0	0	0	9	1	1	0	0	10	4
1	Men	37	80.6	1.712	98.5	91.5	119	79			94	99	43	113	2	0	No	Once a year (in parties)	0	1	0	1	0	1	0	0	1	5	1	0	0	0	1	4
1	Women	36	71.4	1.55	100	102	121	67			87	104	39	88	2	0	No	Once a year (in parties)	0	1	0	1	0	1	0	0	3	5	2	1	0	1	4	6
1	Men	35	58.9	1.53	82	91	114	76			78	71	32	84	1	0	No	Once a year (in parties)	0	1	0	1	0	1	0	0	0	5	0	0	0	1	0	2
1	Women	40	70.2	1.475	103.1	101.1	122	80			76	360	35	70	3	1	No	Once a year (in parties)	0	1	0	1	0	1	0	0	2	5	1	0	0	0	10	4
1	Men	36	67	1.59	85.6	91.8	113	79			79	73	36	94	1	0	No	Once a year (in parties)	0	1	0	1	0	1	0	0	1	5	0	0	0	0	0	2
1	Women	29	72	1.481	90.3	105	127	81			90	198	37	103	3	1	No	Once a year (in parties)	0	1	0	1	0	1	0	0	2	4	1	1	0	0	2	5
1	Women	38	47.5	1.484	85.2	90.3	100	77			88	91	38	82	2	0	No	Once a year (in parties)	0	1	0	1	0	1	0	0	2	7	0	2	0	0	9	4
1	Women	34	56.7	1.567	80	94.1	98	67			86	76	45	94	2	0	No	Once a year (in parties)	0	1	0	1	0	1	0	0	1	5	2	0	0	0	2	4
1	Men	33	73.4	1.754	84	96.4	118	76			75	79	40	100	1	0	No	Once a year (in parties)	0	1	0	1	0	1	0	0	1	7	1	1	0	0	4	5
0	Women	27	51.9	1.537	74.7	86	94	64			71	49	35		1	0	No	Once a year (in parties)	0	1	0	1	0	1	0	0	1	4	0	0	0	0	1	3
1	Men	31	73.4	1.681	86.6	92.2	124	65			83	70	42	83	0	0	No	Once a year (in parties)	0	1	0	1	0	1	0	0	0	9	1	0	1	0	4	4
1	Women	31	71.5	1.531	94	107	119	67			91	99	37	59	3	1	No	2-4 times per month	0	1	0	1	1	1	0	0	2	6	0	1	0	1	6	5
1	Women	29	62.2	1.503	88.7	99.8	112	80			75	88	28	58	2	0	No	2-4 times per month	0	1	0	1	1	1	0	0	3	10	2	4	0	0	11	5
0	Women	28	64.2	1.617	89	103	109	75			72	67	36	58	2	0	No	2-4 times per month	0	1	0	1	0	1	0	0	3	11	0	2	0	0	4	4
1	Men	31	48.4	1.423	75	87	116	72			76	165	30	49	2	0	No	2-4 times per month	0	1	0	1	1	1	0	1	1	5	0	1	0	0	3	4
1	Women	27	58.4	1.436	94.5	101.7	119	87			97	57	28	94	3	1	No	2-4 times per month	0	1	0	1	1	1	0	1	1	6	0	2	1	1	2	6
1	Women	25	65	1.473	92	96.9	120	82			97	256	27	74	4	1	No	2-4 times per month	0	0	0	0	0	1	0	0	2	9	3	3	0	1	2	6
1	Women	24	65	1.524	83.3	93.5	100	68			80	49	39		2	0	No	2-4 times per month	0	1	0	1	0	1	0	0	1	5	2	0	0	0	3	4
1	Men	30	65	1.645	82.8	96.8	110	73			76	66	27		1	0	No	2-4 times per month	0	1	0	1	0	1	0	0	0	4	0	0	0	1	0	2
0	Women	26	53.4	1.453	85	92.3	109	69			68	103	30	90	2	0	No	2-4 times per month	0	1	0	1	1	1	0	0	1	9	0	0	1	1	4	5
0	Men	34	52.6	1.5	79	85.6	119	81			66	404	24		2	0	No	2-4 times per month	0	1	0	1	1	1	0	0	0	7	2	1	1	1	1	6
1	Men	35	56.1	1.564	74.5	82.3	106	69			77	72	60	68	0	0	No	2-4 times per month	0	1	0	1	1	1	0	1	1	8	0	0	0	0	2	3
0	Women	30	96.1	1.586	105.7	118	113	73			77	264	25	45	3	1	No	2-4 times per month	0	1	0	1	1	1	0	1	1	8	0	2	0	0	2	4
1	Women	30	76.5	1.567	102.1	106	113	75			83	56	34	75	2	0	No	NA	0	1	0	1	1	1	0	0	2	9	0	4	0	0	5	4
1	Women	33	58.6	1.555	86.6	89.8	118	85	120	85	70	141	36	89	3	1	No	NA	0	0	0	0	0	1	0	0	1	5	1	1	1	0	4	6
1	Men	37	81.5	1.68	88	98.1	142	84	150	89	78	96	26	81	2	0	No	NA	0	0	0	0	0	1	0	0	1	5	0	0	1	0	3	4
1	Women	21	60.9	1.575	87	95	110	69			83	284	29	79	3	1	No	NA	0	1	0	1	0	1	0	0	1	7	1	1	3	0	4	6
0	Men	26	44.4	1.595	72	84	103	68			77	59	38		1	0	No	NA	0	1	0	1	0	1	0	0	2	7	1	1	0	0	2	5
0	Women	20	48.5	1.639	92.5	96	109	70			86	103	55	102	1	0	No	NA	0	1	0	1	0	1	0	0	1	10	0	1	0	0	3	4
0	Men	43	74.6	1.695	90.6	96.9	94	52			89	70	29		2	0	No	NA	0	1	0	1	1	1	0	1	3	8	0	0	0	0	9	3
0	Women	40	51.5	1.5	90.1	103	125	81			105	133	32	132	3	1	No	NA	0	1	0	1	1	1	0	1	3	7	0	2	0	0	9	4
1	Women	38	49	1.468	76.2	91.2	114	70			99	107	31	88	2	0	No	NA	0	1	0	1	0	1	0	0	0	11	3	3	0	1	9	5
1	Men	40	94	1.756	103.1	107.7	165	103	172	103	94	104	31	57	4	1	No	NA	0	1	0	1	0	1	0	0	0	8	1	3	0	0	3	4
1	Men	29	59.5	1.529	82.5	91.2	92	66			96	108	40	78	2	0	No	NA	0	0	0	0	0	1	0		0	7	0	0	2	0	0	2
1	Women	23	51	1.529	76	88.7	111	86			91	111	40	140	2	0	No	NA	0	0	0	0	0	1	0		3	12	1	2	3	0	16	6
1	Women	29	45.2	1.491	69.8	82.5	100	57			68	235	63	76	1	0	No	NA	0	1	0	1	0	1	0	1	2	7	2	2	0	0	8	5
1	Women	24	52.3	1.51	69.7	87.5	90	65			72	63	38	176	1	0	No	NA	0	1	0	1	0	1	0	0	1	8	0	1	0	1	4	5
0	Men	33	61.8	1.63	75	88.5	106	72			76	49	36		1	0	No	NA	0	1	0	1	1	1	0	0	1	6	1	2	0	0	5	5
0	Women	30	64.5	1.554	85	101	114	69			74	87	34	81	2	0	No	NA	0	1	0	1	1	1	0	0	2	9	0	1	0	1	6	5
0	Women	26	82.2	1.55	96	102	107	71			81	120	29	92	2	0	No	NA	0	0	0	0	0	1	0	0	1	7	0	2	0	1	4	5
1	Men	39	63.6	1.572	90.1	92.6	112	72			73	190	28	78	3	1	No	NA	0	0	0	0	0	1	0	0	2	6	0	1	1	0	8	5
1	Women	36	67.9	1.523	96.2	101.8	115	78			87	166	28	44	3	1	No	NA	0	0	0	0	0	1	0	0	2	7	0	1	1	0	8	5
1	Women	23	52.4	1.452	72.7	89.5	94	64			87	71	49	101	1	0	No	NA	0	0	0	0	1	1	0	0	1	9	0	1	1	0	8	5
1	Men	30	59.3	1.534	78	91	98	60			58	105	44	71	0	0	No	NA	0	0	0	0	1	1	0	0	1	9	0	2	1	0	8	5
1	Women	23	65.2	1.51	86	94.9	106	60			78	123	22		2	0	No	NA	0	1	0	1	0	1	0	0	0	6	0	0	1	0	7	3
1	Men	27	61.8	1.707	75.2	87.1	114	66			78	77	41	69	0	0	No	NA	0	1	0	1	0	1	0	0	0	6	0	0	1	0	7	3
1	Men	29	58.3	1.641	78.2	85.4	110	74			75	82	35	58	1	0	No	NA	0	0	0	0	0	1	0	0	1	4	2	0	0	0	4	4
1	Women	19	57.3	1.53	76.3	94.4	118	70			88	67	41	58	1	0	No	NA	0	0	0	0	0	1	0	0	1	6	2	0	0	0	4	4
0	Men	40	70	1.704	83	92	119	69			68	59	40	84	1	0	No	NA	0	1	0	1	1	1	0	0	1	7	1	1	0	0	4	5
1	Women	37	71	1.526	100.3	111.7	109	78			143	220	22	61	4	1	No	NA	0	1	0	1	1	1	0	1	2	8	1	1	0	2	7	6
1	Men	50	75	1.614	97.2	102.3	136	87			97	277	27	99	4	1	No	NA	0	1	0	1	1	1	0	1	1	7	1	1	0	2	7	6
1	Women	37	48	1.46	72.9	92.8	95	75			100	77	37	57	2	0	No	NA	0	1	0	1	1	1	0	0	2	9	2	3	0	0	5	5
1	Women	42	57	1.465	91.3	97.1	108	71			75	173	35	63	3	1	No	NA	0	1	0	1	0	1	0	0	2	6	0	0	1	0	7	4
0	Women	47	52	1.485	81	93.6	103	71			89	85	40	88	2	0	No	NA	0	1	0	1	1	1	0	0	2	4	2	1	0	0	4	5
0	Women	38	53	1.463	89	99	111	69			74	133	35	101	2	0	No	NA	0	1	0	1	0	1	0	0	3	4	2	1	0	1	4	6
0	Men	44	60.5	1.623	89.9	92.5	136	76			88	100	28	87	1	0	No	NA	0	1	0	1	0	1	0	0	1	9	1	1	0	0	9	5
1	Women	33	56.1	1.49	79.4	87.6	101	67			78	64	43	54	1	0	No	NA	0	1	0	1	0	1	0	0	3	7	2	2	1	1	9	7
1	Men	41	72.1	1.712	91	90	131	83	135	80	74	95	46	95	2	0	No	NA	0	1	0	1	0	1	0	0	2	7	0	1	1	1	6	6
1	Women	26	47	1.469	78.1	86.6	107	69			70	98	28	54	1	0	No	NA	0	1	0	1	1	1	0	0	3	4	0	0	0	1	4	4
1	Men	43	77	1.68	93.5	103.9	118	83			75	161	33	129	3	1	No	NA	0	1	0	1	0	1	0	0	2	5	2	1	0	0	3	5
1	Women	41	49	1.54	70.2	90.3	131	83			84	49	46		1	0	No	NA	0	1	0	1	0	1	0	0	2	6	1	1	0	0	2	5
1	Men	37	76.2	1.676	92.2	100.4	141	88	136	89	80	102	38	104	3	1	No	NA	0	1	0	1	0	1	0	0	1	11	0	3	0	0	5	4
1	Women	30	53.5	1.525	80.2	88.1	103	84			90	49	40		2	0	No	NA	0	1	0	1	0	1	0	0	3	5	1	2	0	0	7	5
1	Men	35	65.8	1.675	85	89.6	115	85			72	49	36		1	0	No	NA	0	1	0	1	0	1	0	0	1	9	0	0	0	0	5	3
1	Men	26	65.8	1.65	78.7	90.4	114	70			69	49	38		1	0	No	NA	0	1	0	1	0	1	0	0	2	5	1	1	0	0	6	5
1	Women	31	67.3	1.57	86.1	96	129	66			99	89	31	106	3	1	No	NA	0	1	0	1	0	1	0	0	3	5	1	0	0	0	3	4
0	Women	23	55.5	1.505	79.2	80	90	63			68	121	27	81	1	0	No	NA	0	1	0	1	1	1	0	0	1	8	0	0	0	0	3	3
0	Men	29	58.3	1.622	80.1	84	110	64			71	92	37	78	1	0	No	NA	0	1	0	1	1	1	0	0	0	6	0	1	1	0	0	3
1	Women	35	67.1	1.509	96	105	131	87	136	98	94	138	38	106	4	1	No	NA	0	1	0	1	0	1	0	0	1	6	1	1	0	0	5	5
1	Women	28	59.8	1.559	81.4	96.9	102	73			77	114	34	67	2	0	No	NA	0	0	0	0	1	1	0	0	1	7	1	6	0	0	1	5
1	Men	39	65.5	1.615	79	93.7	106	80			78	132	26	121	1	0	No	NA	0	0	0	0	1	1	0	0	1	8	1	0	1	0	0	4
1	Women	24	57.6	1.545	75.8	94.7	101	69			89	51	43	72	1	0	No	NA	0	1	0	1	1	1	0	0	2	8	1	3	1	1	7	7
1	Men	37	57	1.593	78.2	88.1	123	75			63	80	40		1	0	No	NA	0	1	0	1	1	1	0	0	2	5	1	0	1	0	3	5
1	Women	45	66	1.53	93.6	104.6	131	77			93	102	43	79	3	1	No	NA	0	1	0	1	1	1	0	0	1	7	1	0	1	0	2	5
1	Women	29	70	1.547	97.7	105.9	106	68			69	197	36	89	3	1	No	NA	0	0	0	0	1	1	0	0	2	10	0	1	2	0	8	5
1	Men	36	61	1.612	86	92	125	81			78	99	38	113	1	0	No	NA	0	0	0	0	1	1	0	0	0	5	0	0	0	1	1	3
1	Women	22	62.5	1.436	88.9	101.2	122	78			86	97	46	96	2	0	No	NA	0	1	0	1	1	1	0	0	1	7	0	2	1	0	8	5
1	Men	43	82	1.689	91.6	101.7	115	71			79	81	26	87	2	0	No	NA	0	1	0	1	0	1	0	0	2	6	1	1	0	0	3	5
1	Women	39	71.9	1.515	93.4	106	118	88	106	72	73	143	40	100	2	0	No	NA	0	1	0	1	0	1	0	0	2	5	1	1	0	0	5	5
1	Women	38	77.1	1.53	93.7	106	121	81			86	279	30	86	3	1	No	NA	0	0	0	0	0	1	0	0	3	7	0	1	1	0	7	5
1	Men	41	56.8	1.71	79.5	79.4	110	71			75	60	44	83	0	0	No	NA	0	1	0	1	1	1	0	0	0	3	1	0	0	0	6	3
1	Women	35	58.4	1.526	93.5	94	114	83			85	139	33	74	2	0	No	NA	0	1	0	1	1	1	0	0	0	4	1	0	0	0	10	3
1	Women	23	52.3	1.566	79.3	84	114	78			86	82	34	72	1	0	No	NA	0	1	0	1	1	1	0	0	1	10	0	1	1	0	7	5
1	Men	28	77.9	1.729	83.6	98	135	97			92	229	27	73	3	1	No	NA	0	1	0	1	1	1	0	0	2	9	0	0	1	0	9	4
0	Women	33	52	1.487	73.5	83	92	65			74	49	54		0	0	No	NA	0	1	0	1	1	1	0	0	3	9	0	0	2	0	4	4
0	Men	37	58	1.54	78.7	97	108	74			83	55	35	81	1	0	No	NA	0	1	0	1	1	1	0	0	2	7	0	0	0	0	3	3
1	Women	44	46.3	1.461	66	90.7	110	55			73	49	39		1	0	No	NA	0	1	0	1	1	1	0		2	9	0	2	0	1	3	5
1	Women	31	65.2	1.503	86.9	104.8	104	65			74	110	44	160	2	0	No	NA	0	1	0	1	1	1	0	0	2	13	0	4	0	0	13	4
0	Women	32	53.6	1.467	72	88.6	96	59			67	57	37		1	0	No	NA	0	1	0	1	0	1	0	0	3	4	3	0	0	0	6	4
0	Men	34	45.8	1.59	68.6	74	109	81			75	102	26	62	1	0	No	NA	0	1	0	1	0	1	0	0	2	6	2	1	0	0	4	5
0	Men	35	62.6	1.657	76.3	82.4	88	58			58	51	78	59	0	0	No	NA	0	1	0	1	1	1	0	0	2	3	2	0	0	1	5	5
0	Women	30	73.7	1.554	90.6	101.5	127	88	134	80	89	96	32	78	3	1	No	NA	0	1	0	1	1	1	0	0	3	6	2	1	0	1	4	6
0	Women	18	49.3	1.45	73	84.1	93	70			78	60	44	49	1	0	No	No se encontro informante	0	1	0	1	1	1	0		2	5	2	1	0	2	4	6
1	Men	34	71.7	1.634	89.5	87.4	116	77			91	271	27	104	3	1	No	No se encontro informante	0	1	0	1	1	1	0	0	3	5	2	0	0	0	7	4
1	Women	29	69.7	1.533	94	103.8	135	88	129	83	87	167	27	61	4	1	No	No se encontro informante	0	1	0	1	1	1	0	0	2	5	2	2	0	0	6	5
1	Women	22	52	1.5	78.8	88.1	92	55			80	76	33	74	1	0	No	Una o menos veces al mes	0	1	0	1	1	1	0	0	3	9	0	0	1	1	7	5
1	Men	28	80.6	1.868	86.2	94.5	115	69			82	49	43		0	0	No	Una o menos veces al mes	0	1	0	1	1	1	0	0	3	10	0	1	1	1	6	6
1	Women	39	77	1.473	106.5	114.7	102	77			86	103	59	107	1	0	No	Una o menos veces al mes	0	1	0	1	0	1	0	0	0	3	4	1	1	0	5	5
1	Men	46	81	1.663	103.4	106.2	133	88			99	129	63	90	2	0	No	Una o menos veces al mes	0	1	0	1	0	1	0	0	0	4	4	0	1	0	5	4
1	Women	27	60.7	1.552	84.6	93	105	67			77	139	29	89	2	0	No	Una o menos veces al mes	0	1	0	1	0	1	0	0	1	5	4	1	1	1	4	7
1	Men	26	65.6	1.702	75.3	82.8	120	80			80	70	45	82	0	0	No	Una o menos veces al mes	0	1	0	1	0	1	0	0	1	4	1	2	1	0	0	5
0	Women	19	46	1.479	73.9	83.9	97	69			77	181	35	87	2	0	No	Una o menos veces al mes	0	1	0	1	0	1	0	0	1	6	0	0	0	1	4	4
0	Women	26	57.3	1.449	88.1	94	96	65			113	82	50	81	3	1	No	Una o menos veces al mes	0	1	0	1	0	1	0	0	1	9	1	2	1	3	4	7
1	Women	22	51	1.47	95.4	90.4	118	84			78	161	30	65	3	1	Yes	Una o menos veces al mes	0	1	1	1	0	0	0	0	2	6	0	0	1	0	13	4
1	Men	29	59	1.62	77.5	89.5	125	78			86	117	35	60	1	0	Yes	Una o menos veces al mes	0	1	1	1	0	0	0	0	2	5	0	0	1	0	13	4
1	Men	48	77.2	1.733	86.1	97.3	83	56			74	70	66	56	0	0	Yes	2-4 times per month	0	1	1	1	0	1	0	0	1	6	0	1	0	1	7	5
1	Women	45	66.3	1.53	98	98.5	118	78			63	81	69	105	1	0	Yes	2-4 times per month	0	1	1	1	0	1	0	0	1	7	0	1	0	1	7	5
0	Women	19	57.9	1.496	80.2	96	99	62			69	90	27	76	2	0	Yes	2-4 times per month	0	1	1	1	1	1	0	0	3	8	2	1	0	1	7	6
0	Women	35	72	1.512	96.9	113	93	53			63	470	31		3	1	Yes	Once a year (in parties)	0	1	0	1	0	1	0	0	2	7	0	1	0	0	4	4
1	Men	39	65	1.715	87	96	116	78			77	89	40	103	1	0	Yes	Once a year (in parties)	0	1	0	1	0	1	0	0	1	3	2	0	1	1	5	6
0	Women	24	68	1.581	98	102.4	116	81			90	79	35	84	2	0	Yes	Once a year (in parties)	0	1	0	1	0	1	0	0	1	6	0	0	1	2	1	5
0	Women	18	41.4	1.567	66	83.6	115	70			80	72	36	67	1	0	Yes	NA	0	1	0	1	0	1	0	0	3	4	1	1	0	0	7	5
0	Men	24	65.8	1.65	83.9	89	127	73			57	112	25		1	0	Yes	NA	0	1	0	1	0	1	0	0	3	4	1	0	0	0	7	4
1	Women	19	51.4	1.48	77.5	83.3	104	70			74	60	31		1	0	Yes	Una o menos veces al mes	0	1	0	1	0	1	0	0	2	9	1	1	0	0	3	5
